# Supplementary material for: Interdependent Transcription of a Natural Sense/Antisense Transcripts Pair (SLC34A1/PFN3)
Source: Noncoding RNA. 2022 Feb 11;8(1):19. doi: 10.3390/ncrna8010019 (PMC8877773; doi:10.3390/ncrna8010019)
Supplement: Supplementary file 1 [file ncrna-08-00019-s001.zip]

Archive with 2 entries (1 files):
- ncrna-1532055-supplementary/
- ncrna-1532055-supplementary/ncrna-1532055-supplementary.pdf
